# Supplementary material for: Direct Bioelectrocatalytic Oxidation of Glucose by Gluconobacter oxydans Membrane Fractions in PEDOT:PSS/TEG-Modified Biosensors
Source: Biosensors (Basel). 2021 May 6;11(5):144. doi: 10.3390/bios11050144 (PMC8148135; doi:10.3390/bios11050144)
Supplement: Supplementary file 1 [file biosensors-11-00144-s001.zip]

Archive with 1 entries (1 files):
- biosensors-1186472-supplementary.pdf
